# Supplementary material for: Genomic Analysis of Aeromonas veronii C198, a Novel Mcr-3.41-Harboring Isolate from a Patient with Septicemia in Thailand
Source: Pathogens. 2020 Dec 9;9(12):1031. doi: 10.3390/pathogens9121031 (PMC7763265; doi:10.3390/pathogens9121031)
Supplement: Supplementary file 1 [file pathogens-09-01031-s001.zip]

Archive with 2 entries (2 files):
- Supplementary files/Supplementary file 1-Sequence alignment of mcr-3 between our isolate (C198) and others.docx
- Supplementary files/Supplementary file 2-The mcr-3 protein sequences used for phylogenetic tree construction.docx
